# Supplementary material for: Selective Schiff Base Formation of Group 9 Organometallic Complexes with Functionalized Spirobifluorene Ligands
Source: Molecules. 2023 Oct 18;28(20):7155. doi: 10.3390/molecules28207155 (PMC10609629; doi:10.3390/molecules28207155)
Supplement: Supplementary file 1 [file molecules-28-07155-s001.zip]

Archive with 1 entries (1 files):
- molecules-2667512-supplementary.pdf
